# Supplementary material for: In Silico and In Vitro Analyses of Strawberry-Derived Extracts in Relation to Key Compounds’ Metabolic and Anti-Tumor Effects
Source: Int J Mol Sci. 2025 Apr 8;26(8):3492. doi: 10.3390/ijms26083492 (PMC12026510; doi:10.3390/ijms26083492)
Supplement: Supplementary file 1 [file ijms-26-03492-s001.zip]

Archive with 1 entries (1 files):
- ijms-3520264-supplementary.pdf
